# Supplementary material for: A Practical Method for Synthesizing Iptacopan
Source: Molecules. 2024 May 13;29(10):2289. doi: 10.3390/molecules29102289 (PMC11124358; doi:10.3390/molecules29102289)
Supplement: Supplementary file 1 [file molecules-29-02289-s001.zip]

Archive with 1 entries (1 files):
- molecules-2982838-supplementary.pdf
